# Supplementary material for: Hepcidin sustains Kupffer cell immune defense against bloodstream bacterial infection via gut-derived metabolites in mice
Source: J Clin Invest. 2025 Jul 3;135(17):e189607. doi: 10.1172/JCI189607 (PMC12404757; doi:10.1172/JCI189607)
Supplement: Supporting data values [file jci-135-189607-s107.xlsx]

## Sheet: Fig.1B
Total E. coli-GFP (bacteria/FOV)
Hamp1-/-	WT
119	222
93	204
50	161
69	129
89	176

## Sheet: Fig.1C
log10(CFU/g liver)
Hamp1-/-	WT
7.5966	7.79588
7.59107	7.72428
7.57978	7.92942
7.54407	8.02119
7.74819	8.02531
7.64345	7.86923
7.79934	7.83885
7.50515	7.77815

## Sheet: Fig.1D
log10(CFU/mL blood)
Hamp1-/-	WT
3.8451	3.65321
4.5682	4.04139
3.8451	3.39794
4.63347	3.69897
4.49136	3.8451
5	3.69897
3.47712	3
3.69897	3.54407

## Sheet: Fig.1F
Total E. coli-GFP (bacteria/FOV)
Hamp1-/-	WT
7	6
12	3
13	4
23	4
17	13
20	6
21

## Sheet: Fig.1G
log10(CFU/g liver)
Hamp1-/-	WT
6.97772	6.81291
7.13033	6.87506
7.11394	6.38021
7.5563	6.60745
6.86629	6.24304
7.91381	6.5966

## Sheet: Fig.1H
log10(CFU/mL blood)
Hamp1-/-	WT
3.60206	0
6.79934	0
5.30103	0
5.32222	3
5.17609	3.30103
5.63347	3.77815

## Sheet: Fig.1I
Survival (%)
Time（days）	Hamp1-/-	WT
7	0
4	1
3	1
2	1
3	1
7	0
5	1
3	1
3	1
7	0
4		1
7		0
7		0
7		0
7		0
5		1
7		0
7		0
7		0
7		0

## Sheet: Fig.2B
E. coli-GFP per KC (bacteria/cell)
Hamp1-/-	WT
0.46	0.74
0.36	0.75
0.46	0.51
0.73	0.92
0.34	0.55

## Sheet: Fig.2D
Totol number of KC (IVM-per FOV)
Hamp1-/-	WT
286	290
288	243
273	218
218	224
245	206
223	209
180	232
173	238

## Sheet: Fig.2F
Proportion of KCs in CD45+ F4/80+ CD11bint cells (%)			KC1 proportion of KCs (%)			KC2 proportion of KCs (%)
Hamp1-/-	WT		Hamp1-/-	WT		Hamp1-/-	WT
96.5	96.1		92.8	92.8		6.57	6.64
89.5	95.5		86.9	91.1		12.7	8.28
92	90.5		92	86.1		6.9	13.2
92.6	90.2		89.9	89.9		9.13	8.56
80.9	93.7		82.8	93.1		14	5.43
93.2	93.3		91.8	91		6.51	6.72
93.8	92.6		81.3	91.6		17.5	6.41
	94.9			86			13.3

[truncated: 100 more sheets: Fig.2I, Fig.2J, Fig.3B, Fig.3E, Fig.3F, Fig.4B, Fig.4E, Fig.4F, Fig.5A, Fig.5B, Fig.5D, Fig.5E, Fig.5F, Fig.5H, Fig.5K, Fig.5L, Fig.6A, Fig.6B, Fig.6D, Fig.6G …]
